# Supplementary material for: Optimization of Magnetic and Paper-Based Molecularly Imprinted Polymers for Selective Extraction of Charantin in Momordica charantia
Source: Int J Mol Sci. 2023 Apr 26;24(9):7870. doi: 10.3390/ijms24097870 (PMC10178129; doi:10.3390/ijms24097870)
Supplement: Supplementary file 1 [file ijms-24-07870-s001.zip]

Archive with 1 entries (1 files):
- ijms-2305414-supplementary.pdf
